# Supplementary material for: Suaeda glauca Attenuates Liver Fibrosis in Mice by Inhibiting TGFβ1-Smad2/3 Signaling in Hepatic Stellate Cells
Source: Nutrients. 2023 Aug 26;15(17):3740. doi: 10.3390/nu15173740 (PMC10490352; doi:10.3390/nu15173740)
Supplement: Supplementary file 1 [file nutrients-15-03740-s001.zip]

Archive with 1 entries (1 files):
- nutrients-2530104-supplementary.pdf
